# Supplementary material for: Diet, Physical Activity, and Disinhibition in Middle-Aged and Older Adults: A UK Biobank Study
Source: Nutrients. 2021 May 11;13(5):1607. doi: 10.3390/nu13051607 (PMC8151887; doi:10.3390/nu13051607)
Supplement: Supplementary file 1 [file nutrients-13-01607-s001.zip]

Archive with 1 entries (1 files):
- nutrients-1134259-supplementary.pdf
